# Supplementary material for: Structure Based Affinity Maturation and Characterizing of SARS-CoV Antibody CR3022 against SARS-CoV-2 by Computational and Experimental Approaches
Source: Viruses. 2022 Jan 19;14(2):186. doi: 10.3390/v14020186 (PMC8875849; doi:10.3390/v14020186)
Supplement: Supplementary file 1 [file viruses-14-00186-s001.zip]

Archive with 1 entries (1 files):
- viruses-1531796-supplementary.pdf
